# Supplementary material for: Visible-Light-Assisted Photoelectrochemical Biosensing of Uric Acid Using Metal-Free Graphene Oxide Nanoribbons
Source: Nanomaterials (Basel). 2021 Oct 13;11(10):2693. doi: 10.3390/nano11102693 (PMC8538689; doi:10.3390/nano11102693)
Supplement: Supplementary file 1 [file nanomaterials-11-02693-s001.zip]

Archive with 1 entries (1 files):
- nanomaterials-1410212-supplementary.pdf
